# Supplementary material for: Biocontrol Efficacy and Mechanism of Action of Bacillus velezensis L33a Against Postharvest Sweet Potato Black Rot
Source: J Fungi (Basel). 2026 Jul 3;12(7):492. doi: 10.3390/jof12070492 (PMC13412296; doi:10.3390/jof12070492)
Supplement: Supplementary file 1 [file jof-12-00492-s001.zip]

Archive with 1 entries (1 files):
- jof-4371773-supplementary.pdf
